# Supplementary material for: Altered conformational sampling along an evolutionary trajectory changes the catalytic activity of an enzyme
Source: Nat Commun. 2020 Nov 23;11:5945. doi: 10.1038/s41467-020-19695-9 (PMC7683729; doi:10.1038/s41467-020-19695-9)
Supplement: Supplementary file 4 — Source Data [file 41467_2020_19695_MOESM4_ESM.xlsx]

## Sheet: Info
Source Data File for "Altered conformational sampling along an evolutionary trajectory changes the catalytic activity of an enzyme"

## Sheet: Table 1, Fig S1
Prephenate Dehydratase activity of AncCDT-5
The data in this tab underly the following Tables/Figures in the manuscript/Supp. Info:
Michaelis-Menton plot shown in Figure S1.
Raw data
Repeat 1	Time (s)	Concentration of prephenate (mM)
		1.2	0.6	0.3	0.15	0.075	0.0375	0.01875	0
	0	0.43984	0.228709	0.110491	0.0529829	0.0262171	0.0106514	0.00587429	-0.00198857
	30	0.47968	0.246377	0.122971	0.064411	0.031269	0.015931	0.006469	0.000869
	60	0.495017	0.256023	0.127063	0.067589	0.034354	0.014606	0.007634	-0.00112
	120	0.520114	0.284137	0.144091	0.075269	0.040754	0.019223	0.007589	-0.00272
	180	0.536091	0.301074	0.158446	0.085554	0.045829	0.022469	0.01072	-0.00112
	240	0.567131	0.3248	0.173006	0.094149	0.051086	0.024526	0.01024	-0.00041
	360	0.58304	0.351497	0.197531	0.110377	0.05968	0.031429	0.014583	-0.00094
Repeat 2	Time (s)	Concentration of prephenate (mM)
		1.2	0.6	0.3	0.15	0.075	0.0375	0.01875	0
	0	0.4402	0.223194	0.111491	0.055789	0.027377	0.012497	0.006143	0.003149
	30	0.475354	0.25012	0.127331	0.06788	0.032131	0.017823	0.00948	0.000817
	60	0.493617	0.265274	0.132726	0.070829	0.036931	0.013869	0.013046	0.00148
	120	0.475674	0.261114	0.138166	0.072886	0.036863	0.017891	0.007469	-0.00289
	180	0.527857	0.298394	0.161937	0.087057	0.046943	0.024749	0.011629	-0.0006
	240	0.544726	0.320954	0.160634	0.096771	0.0506	0.023811	0.010531	-0.00103
	360	0.560863	0.328817	0.190051	0.104406	0.055651	0.028589	0.0146	-0.0009
Repeat 3	Time (s)	Concentration of prephenate (mM)
		1.2	0.6	0.3	0.15	0.075	0.0375	0.01875	0
	0	0.450166	0.228383	0.111651	0.056154	0.027194	0.008383	0.005137	-0.0022
	30	0.47892	0.248749	0.128497	0.064337	0.031171	0.017069	0.011034	0.001823
	60	0.48804	0.262943	0.135126	0.071011	0.035149	0.013411	0.007423	-0.00101
	120	0.494897	0.279034	0.150143	0.07924	0.043926	0.020794	0.009297	6.29e-05
	180	0.529617	0.29828	0.161274	0.087423	0.046051	0.01972	0.010966	-0.00115
	240	0.543286	0.312314	0.17172	0.09348	0.047789	0.023789	0.010189	-0.00124
	360	0.555309	0.333091	0.19524	0.107331	0.056063	0.030166	0.013571	-0.00252
No Enzmye Control	Time (s)	Concentration of prephenate (mM)
		1.2	0.6	0.3	0.15	0.075	0.0375	0.01875	0
	0	0.463629	0.2386	0.115217	0.057114	0.027423	0.010714	0.004474	-0.00533
	30	0.467263	0.225137	0.117023	0.057914	0.029069	0.012611	0.004497	0.000909
	60	0.472406	0.241183	0.117023	0.055971	0.027697	0.008931	0.004611	-0.0041
	90	0.450143	0.239789	0.099286	0.055926	0.02436	0.012383	0.001297	-0.0081
	120	0.469046	0.236726	0.117091	0.05476	0.024177	0.007971	0.003377	-0.00366
	150	0.455423	0.237091	0.116131	0.056314	0.024931	0.010074	0.003674	-0.00167
	180	0.46644	0.236543	0.118257	0.058166	0.025251	0.013343	0.002989	-0.00581

## Sheet: DNA Sequences (
DNA Sequences used in this study
Name	Full Construct Sequence	DNA Sequence of gene of interest	Reference/Source
AncCDT-1 (pDOTS7)	ACGATCAAGGCGAGTTACATGATCCCCCATGTTGTGCAAAAAAGCGGTTAGCTCCTTCGGTCCTCCGATCGTTGTCAGAAGTAAGTTGGCCGCAGTGTTATCACTCATGGTTATGGCAGCACTGCATAATTCTCTTACTGTCATGCCATCCGTAAGATGCTTTTCTGTGACTGGTGAGTACTCAACCAAGTCATTCTGAGAATAGTGTATGCGGCGACCGAGTTGCTCTTGCCCGGCGTCAATACGGGATAATACCGCGCCACATAGCAGAACTTTAAAAGTGCTCATCATTGGAAAACGTTCTTCGGGGCGAAAACTCTCAAGGATCTTACCGCTGTTGAGATCCAGTTCGATGTAACCCACTCGTGCACCCAACTGATCTTCAGCATCTTTTACTTT…	ATGAGAGGATCTCACCATCACCATCACCATATCGCAGCAAGCACCCTGGATGAAATTATGAAACGTGGCACCCTGCGTGTTGGCACCGATGCAGATTATAAACCGTTTAGCTTCAAAGACAAAAACGGTCAGTATACCGGCTTTGATATTGATCTGGCAAAAGCACTGGCCAAAGAACTGGGTGTTAAAGTTGAATTTGTTCCGACCACCTGGGATGGTATTATTCCGGCACTGCAGACCGGTAAATTTGATATCGTTATGAGCGGTATGACCATTACACCGGAACGTAAAAAAAAAGTGGATTTCAGCGATCCGTATATGACCGCAGGTCAGACCATTCTGGTTAAAAAAGATAACGCCGATAAAATCAAAAGCTTTGAAGATCTGAACAAACCGGAT…	Clifton et al, 2018
AncCDT-3/P188 (pDOTS7)	ACGATCAAGGCGAGTTACATGATCCCCCATGTTGTGCAAAAAAGCGGTTAGCTCCTTCGGTCCTCCGATCGTTGTCAGAAGTAAGTTGGCCGCAGTGTTATCACTCATGGTTATGGCAGCACTGCATAATTCTCTTACTGTCATGCCATCCGTAAGATGCTTTTCTGTGACTGGTGAGTACTCAACCAAGTCATTCTGAGAATAGTGTATGCGGCGACCGAGTTGCTCTTGCCCGGCGTCAATACGGGATAATACCGCGCCACATAGCAGAACTTTAAAAGTGCTCATCATTGGAAAACGTTCTTCGGGGCGAAAACTCTCAAGGATCTTACCGCTGTTGAGATCCAGTTCGATGTAACCCACTCGTGCACCCAACTGATCTTCAGCATCTTTTACTTT…	ATGAGAGGATCTCACCATCACCATCACCATATCGCAGCAAGCCGTCTGGATGAAATTATGGAACGTGGCACCCTGCGTGTTGGCACCACCGGTGATTACAAACCGTTTAGCTATCGTGATCCGGATGGTCAGTATACCGGTTTTGATATTGATGTTGCAAAAAGCCTGGCAAAAAGTCTGGGTGTTAAAGTTGAATTTGTTCCGACCACCTGGCCGACCCTGATGAGCGATCTGCAGGCAGATAAATTTGATATCGCAATGGGTGGTGTTACCGTTACACCGGAACGTCAGAAAAAAGCAGATTTTAGCGATCCGTATATGACCTTTGGTAAAACACCGCTGGTTCGTAAAGAAGATGCCGATAAATTCAAATCCCTGGAAGATATTAATCGTCCGGAT…	Clifton et al, 2018
AncCDT-3/L188 (pDOTS7)	ACGATCAAGGCGAGTTACATGATCCCCCATGTTGTGCAAAAAAGCGGTTAGCTCCTTCGGTCCTCCGATCGTTGTCAGAAGTAAGTTGGCCGCAGTGTTATCACTCATGGTTATGGCAGCACTGCATAATTCTCTTACTGTCATGCCATCCGTAAGATGCTTTTCTGTGACTGGTGAGTACTCAACCAAGTCATTCTGAGAATAGTGTATGCGGCGACCGAGTTGCTCTTGCCCGGCGTCAATACGGGATAATACCGCGCCACATAGCAGAACTTTAAAAGTGCTCATCATTGGAAAACGTTCTTCGGGGCGAAAACTCTCAAGGATCTTACCGCTGTTGAGATCCAGTTCGATGTAACCCACTCGTGCACCCAACTGATCTTCAGCATCTTTTACTTT…	ATGAGAGGATCTCACCATCACCATCACCATATCGCAGCAAGCCGTCTGGATGAAATTATGGAACGTGGCACCCTGCGTGTTGGCACCACCGGTGATTACAAACCGTTTAGCTATCGTGATCCGGATGGTCAGTATACCGGTTTTGATATTGATGTTGCAAAAAGCCTGGCAAAAAGTCTGGGTGTTAAAGTTGAATTTGTTCCGACCACCTGGCCGACCCTGATGAGCGATCTGCAGGCAGATAAATTTGATATCGCAATGGGTGGTGTTACCGTTACACCGGAACGTCAGAAAAAAGCAGATTTTAGCGATCCGTATATGACCTTTGGTAAAACACCGCTGGTTCGTAAAGAAGATGCCGATAAATTCAAATCCCTGGAAGATATTAATCGTCCGGAT…	Clifton et al, 2018
AncCDT-5 (pDOTS7)	ACGATCAAGGCGAGTTACATGATCCCCCATGTTGTGCAAAAAAGCGGTTAGCTCCTTCGGTCCTCCGATCGTTGTCAGAAGTAAGTTGGCCGCAGTGTTATCACTCATGGTTATGGCAGCACTGCATAATTCTCTTACTGTCATGCCATCCGTAAGATGCTTTTCTGTGACTGGTGAGTACTCAACCAAGTCATTCTGAGAATAGTGTATGCGGCGACCGAGTTGCTCTTGCCCGGCGTCAATACGGGATAATACCGCGCCACATAGCAGAACTTTAAAAGTGCTCATCATTGGAAAACGTTCTTCGGGGCGAAAACTCTCAAGGATCTTACCGCTGTTGAGATCCAGTTCGATGTAACCCACTCGTGCACCCAACTGATCTTCAGCATCTTTTACTTT…	ATGAGAGGATCTCACCATCACCATCACCATATCGCAGCAAGCCGTCTGGATGAAATTATGCAGCGTGGCACCCTGCGTGTTGGCACCACCGGTGATTACAAACCGTTTAGCTATCGTGATCCGGATGGTCAGTTTACCGGTTTTGATATTGATATGGCAGAAAGCCTGGCCAAAAGCCTGGGTGTTAAAGTTGAATTTGTTCCGACCACCTGGCCGACCCTGATGGATGATTTTCAGGCAGATAAATTTGATATCGCCATGGGTGGTGTTAGCGTTACACCGGAACGTCAGAAAAAAGCAGATTTTAGCGAACCGTATATGACCGATGGTAAAACCCCGATTGTTCGTTGTGAAGATGCCGATAAATATCAGACCCTGGAACAAATCGATCGTCCGGAT…	Clifton et al, 2018
PaCDT (pDOTS7)	ACGATCAAGGCGAGTTACATGATCCCCCATGTTGTGCAAAAAAGCGGTTAGCTCCTTCGGTCCTCCGATCGTTGTCAGAAGTAAGTTGGCCGCAGTGTTATCACTCATGGTTATGGCAGCACTGCATAATTCTCTTACTGTCATGCCATCCGTAAGATGCTTTTCTGTGACTGGTGAGTACTCAACCAAGTCATTCTGAGAATAGTGTATGCGGCGACCGAGTTGCTCTTGCCCGGCGTCAATACGGGATAATACCGCGCCACATAGCAGAACTTTAAAAGTGCTCATCATTGGAAAACGTTCTTCGGGGCGAAAACTCTCAAGGATCTTACCGCTGTTGAGATCCAGTTCGATGTAACCCACTCGTGCACCCAACTGATCTTCAGCATCTTTTACTTT…	ATGAGAGGATCTCACCATCACCATCACCATATCCAAGAAAGCCGTCTGGATCGTATTCTGGAAAGCGGTGTTCTGCGTGTTGCAACCACCGGTGATTATAAACCGTTTAGCTATCGTACCGAAGAGGGTGGTTATGCAGGTTTTGATGTTGATATGGCACAGCGTCTGGCAGAAAGCCTGGGTGCAAAACTGGTTGTTGTTCCGACCAGCTGGCCGAATCTGATGCGTGATTTTGCAGATGATCGTTTTGATATTGCCATGAGCGGCATTAGCATTAATCTGGAACGTCAGCGTCAGGCCTATTTTTCAATTCCGTATCTGCGTGATGGTAAAACCCCGATTACCCTGTGTAGCGAAGAAGCACGTTTTCAGACCCTGGAACAAATTGATCAGCCTGGT…	Clifton et al, 2018
SeLAOBP (pETMCSIII)	NA	GCACTGCCGCAGACCGTTCGTATTGGCACCGATACCACCTATGCACCGTTTAGCAGCAAAGATGCAAAAGGTGAATTTATCGGCTTTGATATTGATCTGGGCAACGAAATGTGTAAACGCATGCAGGTTAAATGTACCTGGGTTGCAAGCGATTTTGATGCACTGATTCCGAGCCTGAAAGCCAAAAAAATCGATGCAATTATTAGCAGCCTGAGCATTACCGATAAACGCCAGCAAGAAATTGCCTTTAGCGATAAACTGTATGCAGCAGATAGCCGTCTGATTGCAGCAAAAGGTAGCCCGATTCAGCCGACCCTGGAAAGTCTGAAAGGTAAACATGTTGGTGTTCTGCAGGGTAGCACCCAAGAGGCCTATGCAAATGATAATTGGCGTACCAAA…	Clifton & Jackson, 2016
